# Supplementary material for: A Nationwide Analysis in France on Sex Difference and Outcomes Following Carotid Intervention in Asymptomatic Patients
Source: J Clin Med. 2024 Oct 9;13(19):6019. doi: 10.3390/jcm13196019 (PMC11477587; doi:10.3390/jcm13196019)
Supplement: Supplementary file 1 [file jcm-13-06019-s001.zip]

Archive with 1 entries (1 files):
- jcm-3220296-supplementary.pdf
